# Supplementary material for: Favipiravir Does Not Inhibit Chikungunya Virus Replication in Mosquito Cells and Aedes aegypti Mosquitoes
Source: Microorganisms. 2021 Apr 27;9(5):944. doi: 10.3390/microorganisms9050944 (PMC8145424; doi:10.3390/microorganisms9050944)
Supplement: Supplementary file 1 [file microorganisms-09-00944-s001.zip]

Archive with 1 entries (1 files):
- microorganisms-1146495-supplementary.pdf
